# Supplementary material for: Alterations of NMR-Based Lipoprotein Profile Distinguish Unstable Angina Patients with Different Severity of Coronary Lesions
Source: Metabolites. 2023 Feb 14;13(2):273. doi: 10.3390/metabo13020273 (PMC9958945; doi:10.3390/metabo13020273)
Supplement: Supplementary file 1 [file metabolites-13-00273-s001.zip]

Archive with 1 entries (1 files):
- metabolites-1910481-supplementary.pdf
